# Supplementary material for: Optimized High-Input Practice Enhances Wheat Productivity and Water Use Efficiency by Improving Root Distribution and Canopy Photosynthesis
Source: Plants (Basel). 2025 Oct 16;14(20):3176. doi: 10.3390/plants14203176 (PMC12567222; doi:10.3390/plants14203176)
Supplement: Supplementary file 1 [file plants-14-03176-s001.zip]

Archive with 1 entries (1 files):
- plants-3905447-supplementary.pdf
